# Supplementary material for: Differential gene expression of 3D primary human airway cultures exposed to cigarette smoke and electronic nicotine delivery system (ENDS) preparations
Source: BMC Med Genomics. 2022 Apr 3;15:76. doi: 10.1186/s12920-022-01215-x (PMC8978419; doi:10.1186/s12920-022-01215-x)
Supplement: Supplementary file 1 — Additional file 1. showing the genes listed in Figure 1: “Significant DEGs were identified with low, medium and high dose of WS-CM at 4hrs (Tab 1) and 24hrs (Tab 2) exposure. Genes highlighted yellow were consistently observed in all three doses. Genes highlighted in orange were observed in both medium and high doses, but not low dose. Log2 fold change cut-off is set to ±2 and p-value ≤ 0.05. A list of genes identified across both exposure times (4hrs and 24hrs), and within each dose (low, medium and high) is provided in Tab 3.” [file 12920_2022_1215_MOESM1_ESM.xlsx]

## Sheet: 4hrs WS-CM
		Low dose				Medium dose				High dose
Ensembl ID	Gene	Fold change		Ensembl ID	Medium dose	Fold change		Ensembl ID	High dose	Fold change
ENSG00000286169	AHRR	3.8653		ENSG00000134830	C5AR2	3.9726		ENSG00000100292	HMOX1	9.7699
ENSG00000063438	AHRR	3.07		ENSG00000063438	AHRR	3.3392		ENSG00000134830	C5AR2	6.0929
ENSG00000184254	ALDH1A3	2.0374		ENSG00000286169	AHRR	3.1159		ENSG00000063438	AHRR	4.4425
ENSG00000139679	LPAR6	2.0164		ENSG00000117407	ARTN	2.831		ENSG00000241544	LINC02029	4.216
ENSG00000211751	TRBC1	-2.4269		ENSG00000162891	IL20	2.7644		ENSG00000286169	AHRR	3.8007
ENSG00000211772	TRBC2	-2.516		ENSG00000233818	AP000695.2	2.7541		ENSG00000253522	MIR3142HG	3.5568
				ENSG00000136244	IL6	2.6966		ENSG00000222047	C10orf55	3.4859
				ENSG00000244122	UGT1A7	2.6616		ENSG00000224251	AL391427.1	3.4407
				ENSG00000232973	CYP1B1-AS1	2.6609		ENSG00000244122	UGT1A7	3.341
				ENSG00000162892	IL24	2.6389		ENSG00000256576	LINC02361	3.3075
				ENSG00000241544	LINC02029	2.6219		ENSG00000117407	ARTN	3.2897
				ENSG00000138061	CYP1B1	2.6029		ENSG00000277011	AC148477.4	3.2844
				ENSG00000140465	CYP1A1	2.5799		ENSG00000237950	AL357079.1	3.2759
				ENSG00000278456	AC015712.7	2.5443		ENSG00000000938	FGR	3.1854
				ENSG00000073756	PTGS2	2.4899		ENSG00000187902	SHISA7	3.1803
				ENSG00000256576	LINC02361	2.4895		ENSG00000232973	CYP1B1-AS1	3.1703
				ENSG00000187902	SHISA7	2.4839		ENSG00000259583	AC015712.2	3.1385
				ENSG00000253522	MIR3142HG	2.4564		ENSG00000278456	AC015712.7	3.1113
				ENSG00000230457	PA2G4P4	2.4509		ENSG00000164850	GPER1	3.0569
				ENSG00000121454	LHX4	2.4358		ENSG00000255120	OVOL1-AS1	3.0336
				ENSG00000259583	AC015712.2	2.4358		ENSG00000250033	SLC7A11-AS1	2.9553
				ENSG00000100292	HMOX1	2.4342		ENSG00000253235	AC111149.1	2.9535
				ENSG00000178726	THBD	2.4088		ENSG00000101210	EEF1A2	2.9492
				ENSG00000178919	FOXE1	2.3879		ENSG00000230457	PA2G4P4	2.8821
				ENSG00000224251	AL391427.1	2.3646		ENSG00000244474	UGT1A4	2.8259
				ENSG00000163659	TIPARP	2.3194		ENSG00000142224	IL19	2.8219
				ENSG00000111432	FZD10	2.3025		ENSG00000282843	AL590644.1	2.8166
				ENSG00000237950	AL357079.1	2.2996		ENSG00000138061	CYP1B1	2.8143
				ENSG00000182585	EPGN	2.2896		ENSG00000259341	AC015660.1	2.7818
				ENSG00000204889	KRT40	2.2831		ENSG00000248705	AC114812.4	2.766
				ENSG00000184254	ALDH1A3	2.2639		ENSG00000162891	IL20	2.7373
				ENSG00000139679	LPAR6	2.2483		ENSG00000171246	NPTX1	2.7342
				ENSG00000232386	AC015712.1	2.2232		ENSG00000140465	CYP1A1	2.7321
				ENSG00000227300	KRT16P2	2.2087		ENSG00000182870	GALNT9	2.7233
				ENSG00000259341	AC015660.1	2.1785		ENSG00000253307	AC011676.1	2.6885
				ENSG00000175592	FOSL1	2.1694		ENSG00000280276	AC009229.4	2.6858
				ENSG00000136689	IL1RN	2.1547		ENSG00000207870	MIR221	2.6684
				ENSG00000119714	GPR68	2.1501		ENSG00000212195	U3	2.6658
				ENSG00000238120	LINC01589	2.1312		ENSG00000086159	AQP6	2.6627
				ENSG00000134668	SPOCD1	2.1306		ENSG00000253339	AC111149.2	2.6586
				ENSG00000268812	AC004264.1	2.1304		ENSG00000227802	DNAJB3	2.6529
				ENSG00000171246	NPTX1	2.1078		ENSG00000127533	F2RL3	2.6496
				ENSG00000253339	AC111149.2	2.1076		ENSG00000253513	AC009908.1	2.6338
				ENSG00000272347	AC116351.2	2.1063		ENSG00000286696	AC090826.3	2.6295
				ENSG00000197461	PDGFA	2.0806		ENSG00000119714	GPR68	2.6281
				ENSG00000158050	DUSP2	2.0612		ENSG00000122861	PLAU	2.6218
				ENSG00000142224	IL19	2.0231		ENSG00000230524	COL6A4P1	2.5894
				ENSG00000122861	PLAU	2.0082		ENSG00000271303	SRXN1	2.5868
				ENSG00000148926	ADM	-2.0238		ENSG00000139679	LPAR6	2.5834
				ENSG00000129521	EGLN3	-2.059		ENSG00000111432	FZD10	2.5545
				ENSG00000173212	MAB21L3	-2.1557		ENSG00000264769	AC145207.8	2.5061
				ENSG00000155380	SLC16A1	-2.1637		ENSG00000182585	EPGN	2.4922
				ENSG00000205835	GMNC	-2.1858		ENSG00000272808	AC015712.6	2.485
				ENSG00000135245	HILPDA	-2.1937		ENSG00000232386	AC015712.1	2.4693
				ENSG00000114737	CISH	-2.2211		ENSG00000248114	AC114812.3	2.466
				ENSG00000092295	TGM1	-2.2233		ENSG00000196581	AJAP1	2.4631
				ENSG00000104419	NDRG1	-2.2247		ENSG00000229989	MIR181A1HG	2.4586
				ENSG00000128052	KDR	-2.2354		ENSG00000231050	AL109917.1	2.4466
				ENSG00000211751	TRBC1	-2.2671		ENSG00000124253	PCK1	2.435
				ENSG00000147872	PLIN2	-2.3023		ENSG00000276404	MIR6835	2.4325
				ENSG00000185338	SOCS1	-2.3215		ENSG00000268812	AC004264.1	2.4221
				ENSG00000177283	FZD8	-2.3402		ENSG00000264175	MIR3189	2.4192
				ENSG00000110852	CLEC2B	-2.3737		ENSG00000241635	UGT1A1	2.417
				ENSG00000159167	STC1	-2.4219		ENSG00000171658	NMRAL2P	2.3906
				ENSG00000164056	SPRY1	-2.4668		ENSG00000222724	RNU2-63P	2.3815
				ENSG00000211772	TRBC2	-2.5165		ENSG00000238120	LINC01589	2.3792
				ENSG00000164283	ESM1	-2.5653		ENSG00000088992	TESC	2.3763
				ENSG00000165507	DEPP1	-2.6173		ENSG00000163659	TIPARP	2.3761
				ENSG00000119938	PPP1R3C	-2.6512		ENSG00000249379	AL033397.2	2.374
				ENSG00000219607	PPP1R3G	-2.7073		ENSG00000184254	ALDH1A3	2.3659
				ENSG00000159399	HK2	-2.8293		ENSG00000136689	IL1RN	2.3625
				ENSG00000144476	ACKR3	-2.8993		ENSG00000233818	AP000695.2	2.3328
				ENSG00000170379	TCAF2	-2.9473		ENSG00000183960	KCNH8	2.3281
				ENSG00000059804	SLC2A3	-3.1525		ENSG00000109758	HGFAC	2.323
				ENSG00000119630	PGF	-3.5195		ENSG00000158050	DUSP2	2.3211
				ENSG00000167772	ANGPTL4	-5.5379		ENSG00000178919	FOXE1	2.3207
								ENSG00000184995	IFNE	2.3015
								ENSG00000073756	PTGS2	2.3002
								ENSG00000266903	AC243964.3	2.2849
								ENSG00000172818	OVOL1	2.2762
								ENSG00000175592	FOSL1	2.2519
								ENSG00000227300	KRT16P2	2.2453
								ENSG00000115758	ODC1	2.2452
								ENSG00000286402	AC090629.1	2.2352
								ENSG00000251138	AC090015.1	2.2202
								ENSG00000167798	C3P1	2.2177
								ENSG00000115602	IL1RL1	2.2171
								ENSG00000143333	RGS16	2.2124
								ENSG00000254394	AC060765.2	2.1908
								ENSG00000163462	TRIM46	2.1884
								ENSG00000124664	SPDEF	2.1662
								ENSG00000251350	LINC02475	2.1646
								ENSG00000167580	AQP2	2.1506
								ENSG00000134668	SPOCD1	2.1483
								ENSG00000244301	AOX3P	2.1471
								ENSG00000204889	KRT40	2.1462
								ENSG00000253408	AC083973.1	2.1398
								ENSG00000161896	IP6K3	2.1397
								ENSG00000258875	AL135818.1	2.1114
								ENSG00000226281	AL031123.1	2.1092
								ENSG00000266401	AP002478.1	2.0868
								ENSG00000167604	NFKBID	2.0801
								ENSG00000131471	AOC3	2.0767
								ENSG00000274370	AC130371.2	2.0635
								ENSG00000197461	PDGFA	2.0615
								ENSG00000167995	BEST1	2.0458
								ENSG00000182652	OR4Q3	2.0456
								ENSG00000167165	UGT1A6	2.0451
								ENSG00000248323	LUCAT1	2.0336
								ENSG00000241135	LINC00881	2.0331
								ENSG00000169122	FAM110B	2.0143
								ENSG00000124882	EREG	2.0099
								ENSG00000175505	CLCF1	2.0041
								ENSG00000105974	CAV1	-2.0026
								ENSG00000129521	EGLN3	-2.0046
								ENSG00000173281	PPP1R3B	-2.0099
								ENSG00000169242	EFNA1	-2.027
								ENSG00000013588	GPRC5A	-2.0365
								ENSG00000273604	EPOP	-2.045
								ENSG00000119938	PPP1R3C	-2.0507
								ENSG00000128052	KDR	-2.0522
								ENSG00000105137	SYDE1	-2.0567
								ENSG00000116741	RGS2	-2.1292
								ENSG00000247095	MIR210HG	-2.1349
								ENSG00000285972	CERNA2	-2.1783
								ENSG00000180447	GAS1	-2.2015
								ENSG00000155380	SLC16A1	-2.2104
								ENSG00000147872	PLIN2	-2.2287
								ENSG00000104419	NDRG1	-2.2421
								ENSG00000211895	IGHA1	-2.2648
								ENSG00000164741	DLC1	-2.3209
								ENSG00000159167	STC1	-2.3216
								ENSG00000164283	ESM1	-2.3434
								ENSG00000211772	TRBC2	-2.3821
								ENSG00000211751	TRBC1	-2.3836
								ENSG00000087494	PTHLH	-2.4211
								ENSG00000135245	HILPDA	-2.4647
								ENSG00000114737	CISH	-2.4714
								ENSG00000127129	EDN2	-2.5029
								ENSG00000164056	SPRY1	-2.5066
								ENSG00000144476	ACKR3	-2.5895
								ENSG00000110852	CLEC2B	-2.5918
								ENSG00000170379	TCAF2	-2.6588
								ENSG00000165507	DEPP1	-2.6686
								ENSG00000148926	ADM	-2.6874
								ENSG00000092295	TGM1	-2.7476
								ENSG00000185338	SOCS1	-2.8291
								ENSG00000177283	FZD8	-2.8963
								ENSG00000219607	PPP1R3G	-3.1327
								ENSG00000159399	HK2	-3.2462
								ENSG00000119630	PGF	-3.3426
								ENSG00000059804	SLC2A3	-4.2492
								ENSG00000167772	ANGPTL4	-5.9112

## Sheet: 24hrs WS-CM
		Low dose				Medium dose				High dose
Ensembl ID	Low dose	Fold change		Ensembl ID	Medium dose	Fold change		Ensembl ID	High dose	Fold change
ENSG00000140465	CYP1A1	12.0524		ENSG00000125144	MT1G	43.5743		ENSG00000125144	MT1G	94.47
ENSG00000138061	CYP1B1	9.2207		ENSG00000205364	MT1M	28.8548		ENSG00000205364	MT1M	67.2576
ENSG00000232973	CYP1B1-AS1	6.202		ENSG00000205358	MT1H	23.1092		ENSG00000205362	MT1A	60.0167
ENSG00000196581	AJAP1	6.082		ENSG00000205362	MT1A	22.3025		ENSG00000205358	MT1H	53.4424
ENSG00000125144	MT1G	5.686		ENSG00000140465	CYP1A1	11.8603		ENSG00000100292	HMOX1	25.0844
ENSG00000134830	C5AR2	5.1055		ENSG00000138061	CYP1B1	11.7016		ENSG00000169715	MT1E	15.6464
ENSG00000162892	IL24	5.0151		ENSG00000100292	HMOX1	9.7542		ENSG00000140465	CYP1A1	11.3753
ENSG00000162891	IL20	4.9116		ENSG00000169715	MT1E	8.2908		ENSG00000138061	CYP1B1	11.2065
ENSG00000123405	NFE2	4.7461		ENSG00000232973	CYP1B1-AS1	7.4813		ENSG00000063438	AHRR	9.9745
ENSG00000238120	LINC01589	4.7276		ENSG00000134830	C5AR2	7.1084		ENSG00000232973	CYP1B1-AS1	7.8865
ENSG00000143839	REN	4.6483		ENSG00000238120	LINC01589	5.8254		ENSG00000187134	AKR1C1	7.7893
ENSG00000286169	AHRR	4.6434		ENSG00000139626	ITGB7	5.8024		ENSG00000250033	SLC7A11-AS1	7.6724
ENSG00000170608	FOXA3	4.4704		ENSG00000250033	SLC7A11-AS1	5.6349		ENSG00000238120	LINC01589	7.0888
ENSG00000142224	IL19	4.4171		ENSG00000111432	FZD10	5.4306		ENSG00000115602	IL1RL1	6.8207
ENSG00000137440	FGFBP1	4.3798		ENSG00000196581	AJAP1	5.3732		ENSG00000151632	AKR1C2	6.5781
ENSG00000139626	ITGB7	4.1898		ENSG00000170608	FOXA3	5.3059		ENSG00000134830	C5AR2	6.5541
ENSG00000000938	FGR	4.0765		ENSG00000137440	FGFBP1	4.8674		ENSG00000125148	MT2A	6.3667
ENSG00000111432	FZD10	4.0282		ENSG00000116852	KIF21B	4.8143		ENSG00000196581	AJAP1	6.2329
ENSG00000250033	SLC7A11-AS1	3.9755		ENSG00000115602	IL1RL1	4.7253		ENSG00000137440	FGFBP1	5.9103
ENSG00000115602	IL1RL1	3.8056		ENSG00000143839	REN	4.5096		ENSG00000151012	SLC7A11	5.8724
ENSG00000019186	CYP24A1	3.6147		ENSG00000134363	FST	4.4063		ENSG00000139626	ITGB7	5.8418
ENSG00000205364	MT1M	3.5652		ENSG00000253339	AC111149.2	4.1722		ENSG00000278954	AC130686.1	5.6042
ENSG00000253339	AC111149.2	3.5462		ENSG00000151632	AKR1C2	4.0754		ENSG00000162891	IL20	5.5621
ENSG00000134363	FST	3.5337		ENSG00000162891	IL20	3.9939		ENSG00000019186	CYP24A1	5.5317
ENSG00000124664	SPDEF	3.4371		ENSG00000019186	CYP24A1	3.9873		ENSG00000253339	AC111149.2	5.1705
ENSG00000116852	KIF21B	3.3375		ENSG00000286169	AHRR	3.9829		ENSG00000198417	MT1F	4.9543
ENSG00000115758	ODC1	3.2767		ENSG00000115758	ODC1	3.9648		ENSG00000111432	FZD10	4.9448
ENSG00000104368	PLAT	3.1473		ENSG00000112041	TULP1	3.9256		ENSG00000116852	KIF21B	4.9238
ENSG00000175344	CHRNA7	3.1258		ENSG00000142494	SLC47A1	3.8997		ENSG00000286169	AHRR	4.8478
ENSG00000226281	AL031123.1	3.0823		ENSG00000151012	SLC7A11	3.8349		ENSG00000000938	FGR	4.8381
ENSG00000178718	RPP25	3.0788		ENSG00000124664	SPDEF	3.805		ENSG00000157193	LRP8	4.7746
ENSG00000163659	TIPARP	2.9935		ENSG00000142224	IL19	3.7882		ENSG00000170608	FOXA3	4.686
ENSG00000104044	OCA2	2.9619		ENSG00000000938	FGR	3.7554		ENSG00000254166	CASC19	4.6492
ENSG00000254166	CASC19	2.957		ENSG00000123405	NFE2	3.7167		ENSG00000162892	IL24	4.5839
ENSG00000050165	DKK3	2.9359		ENSG00000187134	AKR1C1	3.6727		ENSG00000176153	GPX2	4.4996
ENSG00000236256	DIAPH2-AS1	2.9057		ENSG00000157193	LRP8	3.6634		ENSG00000170385	SLC30A1	4.3152
ENSG00000142494	SLC47A1	2.8832		ENSG00000254166	CASC19	3.6443		ENSG00000260549	MT1L	4.2939
ENSG00000100292	HMOX1	2.807		ENSG00000112139	MDGA1	3.6408		ENSG00000157303	SUSD3	4.2251
ENSG00000223829	AC004870.2	2.7997		ENSG00000125148	MT2A	3.5385		ENSG00000142224	IL19	4.222
ENSG00000198488	B3GNT6	2.7919		ENSG00000174502	SLC26A9	3.5231		ENSG00000112139	MDGA1	4.22
ENSG00000174502	SLC26A9	2.7876		ENSG00000214797	AP002358.1	3.4042		ENSG00000254872	LINC02688	4.211
ENSG00000186847	KRT14	2.7676		ENSG00000161798	AQP5	3.3288		ENSG00000175264	CHST1	4.1977
ENSG00000161798	AQP5	2.7597		ENSG00000109832	DDX25	3.2658		ENSG00000134363	FST	4.1693
ENSG00000139679	LPAR6	2.7475		ENSG00000138944	SHISAL1	3.1889		ENSG00000143333	RGS16	4.1232
ENSG00000134873	CLDN10	2.7386		ENSG00000178718	RPP25	3.177		ENSG00000224251	AL391427.1	3.9315
ENSG00000230457	PA2G4P4	2.662		ENSG00000224251	AL391427.1	3.1755		ENSG00000124664	SPDEF	3.8949
ENSG00000214797	AP002358.1	2.6429		ENSG00000229526	KRT16P4	3.1693		ENSG00000187193	MT1X	3.8242
ENSG00000268764	AC011465.1	2.6425		ENSG00000228649	SNHG26	3.1526		ENSG00000115758	ODC1	3.8193
ENSG00000157193	LRP8	2.6308		ENSG00000176153	GPX2	3.1427		ENSG00000166250	CLMP	3.6599
ENSG00000268894	PLCE1-AS1	2.6307		ENSG00000226145	KRT16P6	3.1427		ENSG00000271303	SRXN1	3.5713
ENSG00000151012	SLC7A11	2.6289		ENSG00000128965	CHAC1	3.1332		ENSG00000128965	CHAC1	3.5523
ENSG00000086159	AQP6	2.6243		ENSG00000104368	PLAT	3.132		ENSG00000104368	PLAT	3.4952
ENSG00000239697	TNFSF12	2.5733		ENSG00000128510	CPA4	3.1011		ENSG00000171658	NMRAL2P	3.4844
ENSG00000226145	KRT16P6	2.5651		ENSG00000175264	CHST1	3.0943		ENSG00000172137	CALB2	3.4731
ENSG00000229526	KRT16P4	2.5641		ENSG00000087303	NID2	3.0907		ENSG00000174502	SLC26A9	3.4168
ENSG00000263893	AC080037.2	2.5514		ENSG00000186847	KRT14	3.0701		ENSG00000109511	ANXA10	3.3952
ENSG00000115041	KCNIP3	2.5254		ENSG00000236138	DUX4L26	3.0698		ENSG00000158292	GPR153	3.3848
ENSG00000151632	AKR1C2	2.5013		ENSG00000101638	ST8SIA5	3.0578		ENSG00000086159	AQP6	3.3813
ENSG00000175264	CHST1	2.487		ENSG00000168542	COL3A1	3.0529		ENSG00000161798	AQP5	3.3741
ENSG00000259341	AC015660.1	2.4815		ENSG00000139679	LPAR6	3.0376		ENSG00000241635	UGT1A1	3.3509
ENSG00000128965	CHAC1	2.4647		ENSG00000198488	B3GNT6	3.0269		ENSG00000186529	CYP4F3	3.348
ENSG00000173894	CBX2	2.4633		ENSG00000007306	CEACAM7	3.0207		ENSG00000112041	TULP1	3.3345
ENSG00000253307	AC011676.1	2.4621		ENSG00000166250	CLMP	3.0184		ENSG00000158014	SLC30A2	3.3206
ENSG00000187902	SHISA7	2.4431		ENSG00000143333	RGS16	2.9998		ENSG00000178726	THBD	3.2915
ENSG00000121742	GJB6	2.4268		ENSG00000274849	AC023043.4	2.9769		ENSG00000178718	RPP25	3.2594
ENSG00000158292	GPR153	2.3677		ENSG00000171658	NMRAL2P	2.9594		ENSG00000226145	KRT16P6	3.2534
ENSG00000274929	AL157813.1	2.3638		ENSG00000158292	GPR153	2.9168		ENSG00000164850	GPER1	3.2417
ENSG00000255406	LINC02730	2.3481		ENSG00000175344	CHRNA7	2.9139		ENSG00000128510	CPA4	3.2157
ENSG00000143333	RGS16	2.3331		ENSG00000130558	OLFM1	2.9113		ENSG00000142494	SLC47A1	3.2132
ENSG00000163995	ABLIM2	2.3291		ENSG00000198417	MT1F	2.8926		ENSG00000108839	ALOX12	3.2074
ENSG00000112139	MDGA1	2.3269		ENSG00000244122	UGT1A7	2.8886		ENSG00000272347	AC116351.2	3.2022
ENSG00000256574	OR13A1	2.317		ENSG00000170385	SLC30A1	2.8876		ENSG00000101084	RAB5IF	3.152
ENSG00000108839	ALOX12	2.3146		ENSG00000070669	ASNS	2.8833		ENSG00000130558	OLFM1	3.1504
ENSG00000166250	CLMP	2.277		ENSG00000149781	FERMT3	2.8804		ENSG00000182585	EPGN	3.1397
ENSG00000182118	FAM89A	2.2697		ENSG00000167916	KRT24	2.8797		ENSG00000215022	AL008729.1	3.0993
ENSG00000138944	SHISAL1	2.2696		ENSG00000104044	OCA2	2.8585		ENSG00000101638	ST8SIA5	3.0937
ENSG00000007306	CEACAM7	2.2453		ENSG00000163659	TIPARP	2.8283		ENSG00000167165	UGT1A6	3.0925
ENSG00000197191	CYSRT1	2.2426		ENSG00000050165	DKK3	2.8203		ENSG00000198788	MUC2	3.0553
ENSG00000159263	SIM2	2.2332		ENSG00000169184	MN1	2.8015		ENSG00000139679	LPAR6	3.0207
ENSG00000187134	AKR1C1	2.2292		ENSG00000223829	AC004870.2	2.7796		ENSG00000196611	MMP1	3.0194
ENSG00000166106	ADAMTS15	2.2208		ENSG00000226281	AL031123.1	2.7623		ENSG00000156298	TSPAN7	3.0189
ENSG00000101224	CDC25B	2.2178		ENSG00000121742	GJB6	2.7387		ENSG00000186847	KRT14	3.0189
ENSG00000274849	AC023043.4	2.2104		ENSG00000134873	CLDN10	2.7328		ENSG00000226281	AL031123.1	3.0184
ENSG00000143845	ETNK2	2.2042		ENSG00000108839	ALOX12	2.6821		ENSG00000154734	ADAMTS1	2.9849
ENSG00000130558	OLFM1	2.204		ENSG00000260549	MT1L	2.6751		ENSG00000138944	SHISAL1	2.9824
ENSG00000128510	CPA4	2.1915		ENSG00000274929	AL157813.1	2.6724		ENSG00000104044	OCA2	2.9762
ENSG00000215182	MUC5AC	2.1807		ENSG00000160867	FGFR4	2.6356		ENSG00000163659	TIPARP	2.9751
ENSG00000179151	EDC3	2.1767		ENSG00000103257	SLC7A5	2.6202		ENSG00000215182	MUC5AC	2.9502
ENSG00000182040	USH1G	2.1765		ENSG00000072041	SLC6A15	2.6186		ENSG00000091129	NRCAM	2.9349
ENSG00000135821	GLUL	2.1535		ENSG00000178726	THBD	2.6121		ENSG00000277566	AC089999.2	2.9137
ENSG00000168269	FOXI1	2.136		ENSG00000086159	AQP6	2.5963		ENSG00000140961	OSGIN1	2.9051
ENSG00000165891	E2F7	2.1332		ENSG00000272347	AC116351.2	2.5953		ENSG00000122224	LY9	2.8747
ENSG00000169715	MT1E	2.1308		ENSG00000135821	GLUL	2.5905		ENSG00000143839	REN	2.8714
ENSG00000172602	RND1	2.1259		ENSG00000160161	CILP2	2.5806		ENSG00000135821	GLUL	2.8067
ENSG00000178726	THBD	2.1251		ENSG00000158014	SLC30A2	2.5369		ENSG00000229526	KRT16P4	2.8062
ENSG00000101084	RAB5IF	2.104		ENSG00000175772	LINC01106	2.5289		ENSG00000073150	PANX2	2.7971
ENSG00000161896	IP6K3	2.0984		ENSG00000170465	KRT6C	2.5272		ENSG00000105711	SCN1B	2.7871
ENSG00000232386	AC015712.1	2.0909		ENSG00000066735	KIF26A	2.5197		ENSG00000268764	AC011465.1	2.7734
ENSG00000166839	ANKDD1A	2.0766		ENSG00000183688	RFLNB	2.5181		ENSG00000113739	STC2	2.7717
ENSG00000169562	GJB1	2.0622		ENSG00000124614	RPS10	2.5156		ENSG00000087086	FTL	2.7627
ENSG00000163870	TPRA1	2.0593		ENSG00000178934	LGALS7B	2.4746		ENSG00000072041	SLC6A15	2.7476
ENSG00000141574	SECTM1	2.0371		ENSG00000198788	MUC2	2.4674		ENSG00000023909	GCLM	2.7302
ENSG00000104081	BMF	2.0353		ENSG00000164850	GPER1	2.4617		ENSG00000223829	AC004870.2	2.7275
ENSG00000176153	GPX2	2.0177		ENSG00000182118	FAM89A	2.4567		ENSG00000172602	RND1	2.716
ENSG00000103257	SLC7A5	2.015		ENSG00000113739	STC2	2.4451		ENSG00000187902	SHISA7	2.7099
ENSG00000178934	LGALS7B	2.0065		ENSG00000167165	UGT1A6	2.4409		ENSG00000214797	AP002358.1	2.7074
ENSG00000272347	AC116351.2	2.006		ENSG00000263155	MYZAP	2.4317		ENSG00000111981	ULBP1	2.7047
ENSG00000134333	LDHA	-2.0029		ENSG00000102962	CCL22	2.4277		ENSG00000101224	CDC25B	2.6967
ENSG00000240356	RPL23AP7	-2.0051		ENSG00000140961	OSGIN1	2.4135		ENSG00000175344	CHRNA7	2.6888
ENSG00000204624	DISP3	-2.0168		ENSG00000012171	SEMA3B	2.4061		ENSG00000287618	AC025576.3	2.6842
ENSG00000177150	FAM210A	-2.0222		ENSG00000163995	ABLIM2	2.4007		ENSG00000142657	PGD	2.672
ENSG00000076641	PAG1	-2.0253		ENSG00000101224	CDC25B	2.3988		ENSG00000204160	ZDHHC18	2.6704
ENSG00000153179	RASSF3	-2.0325		ENSG00000183092	BEGAIN	2.3952		ENSG00000103257	SLC7A5	2.6679
ENSG00000181588	MEX3D	-2.0409		ENSG00000105281	SLC1A5	2.393		ENSG00000204949	FAM83A-AS1	2.6554
ENSG00000130775	THEMIS2	-2.0529		ENSG00000173894	CBX2	2.3684		ENSG00000183092	BEGAIN	2.6502
ENSG00000283041	AC008038.1	-2.0531		ENSG00000171812	COL8A2	2.3668		ENSG00000012171	SEMA3B	2.6383
ENSG00000261267	AC026470.2	-2.0533		ENSG00000136378	ADAMTS7	2.3549		ENSG00000197915	HRNR	2.6213
ENSG00000125398	SOX9	-2.0541		ENSG00000101255	TRIB3	2.3522		ENSG00000108846	ABCC3	2.6184
ENSG00000213700	RPL17P50	-2.0635		ENSG00000258846	EEF1A1P33	2.3521		ENSG00000188505	NCCRP1	2.6099
ENSG00000171033	PKIA	-2.0733		ENSG00000101084	RAB5IF	2.3425		ENSG00000140297	GCNT3	2.5955
ENSG00000152952	PLOD2	-2.0842		ENSG00000131620	ANO1	2.3156		ENSG00000167916	KRT24	2.5951
ENSG00000198888	MT-ND1	-2.1073		ENSG00000164742	ADCY1	2.3144		ENSG00000163931	TKT	2.5818
ENSG00000186352	ANKRD37	-2.1143		ENSG00000172602	RND1	2.3143		ENSG00000070669	ASNS	2.5759
ENSG00000123689	G0S2	-2.1224		ENSG00000263893	AC080037.2	2.2964		ENSG00000134873	CLDN10	2.5723
ENSG00000177181	RIMKLA	-2.1353		ENSG00000259341	AC015660.1	2.2899		ENSG00000127561	SYNGR3	2.5713
ENSG00000100311	PDGFB	-2.1445		ENSG00000165891	E2F7	2.2897		ENSG00000230457	PA2G4P4	2.5683
ENSG00000175121	WFDC5	-2.1459		ENSG00000197594	ENPP1	2.2831		ENSG00000007306	CEACAM7	2.5572
ENSG00000213222	AC093724.1	-2.1511		ENSG00000205420	KRT6A	2.2821		ENSG00000165891	E2F7	2.553
ENSG00000231991	ANXA2P2	-2.1515		ENSG00000143845	ETNK2	2.2675		ENSG00000115041	KCNIP3	2.5434
ENSG00000197696	NMB	-2.1561		ENSG00000215182	MUC5AC	2.263		ENSG00000244122	UGT1A7	2.5264
ENSG00000244716	BX679664.3	-2.1608		ENSG00000023330	ALAS1	2.2587		ENSG00000177494	ZBED2	2.5194
ENSG00000235174	RPL39P3	-2.1705		ENSG00000271303	SRXN1	2.2435		ENSG00000124614	RPS10	2.5147
ENSG00000236552	RPL13AP5	-2.183		ENSG00000133110	POSTN	2.2288		ENSG00000170465	KRT6C	2.507
ENSG00000153071	DAB2	-2.1914		ENSG00000179151	EDC3	2.2284		ENSG00000173894	CBX2	2.5031
ENSG00000104879	CKM	-2.2102		ENSG00000113070	HBEGF	2.2271		ENSG00000167578	RAB4B	2.4966
ENSG00000119630	PGF	-2.2335		ENSG00000115616	SLC9A2	2.2223		ENSG00000133110	POSTN	2.4954
ENSG00000198535	C2CD4A	-2.2943		ENSG00000126821	SGPP1	2.2194		ENSG00000178934	LGALS7B	2.4761
ENSG00000141750	STAC2	-2.2984		ENSG00000124920	MYRF	2.2127		ENSG00000112137	PHACTR1	2.4683
ENSG00000156222	SLC28A1	-2.3074		ENSG00000176533	GNG7	2.2109		ENSG00000225217	HSPA7	2.4345
ENSG00000214145	LINC00887	-2.3225		ENSG00000182040	USH1G	2.2046		ENSG00000050165	DKK3	2.434
ENSG00000042832	TG	-2.3434		ENSG00000204160	ZDHHC18	2.1917		ENSG00000065833	ME1	2.4264
ENSG00000183734	ASCL2	-2.3741		ENSG00000168421	RHOH	2.1893		ENSG00000123405	NFE2	2.4248
ENSG00000170525	PFKFB3	-2.3755		ENSG00000243244	STON1	2.1752		ENSG00000259341	AC015660.1	2.4228
ENSG00000249353	NPM1P27	-2.3889		ENSG00000108846	ABCC3	2.1663		ENSG00000160211	G6PD	2.4208
ENSG00000189343	RPS2P46	-2.3968		ENSG00000188505	NCCRP1	2.162		ENSG00000235488	JARID2-AS1	2.4043
ENSG00000225178	RPSAP58	-2.4115		ENSG00000257135	ODC1-DT	2.1521		ENSG00000242574	HLA-DMB	2.4001
ENSG00000235552	RPL6P27	-2.4186		ENSG00000137878	GCOM1	2.1501		ENSG00000182870	GALNT9	2.3925
ENSG00000179388	EGR3	-2.4215		ENSG00000172927	MYEOV	2.1497		ENSG00000244405	ETV5	2.392
ENSG00000220842	RPL21P16	-2.475		ENSG00000186529	CYP4F3	2.1472		ENSG00000008056	SYN1	2.391
ENSG00000167772	ANGPTL4	-2.4772		ENSG00000140297	GCNT3	2.1435		ENSG00000118496	FBXO30	2.3871
ENSG00000108852	MPP2	-2.4864		ENSG00000127561	SYNGR3	2.1305		ENSG00000253307	AC011676.1	2.3672
ENSG00000114268	PFKFB4	-2.4905		ENSG00000272808	AC015712.6	2.1281		ENSG00000121742	GJB6	2.3636
ENSG00000135245	HILPDA	-2.491		ENSG00000187193	MT1X	2.1224		ENSG00000069011	PITX1	2.3625
ENSG00000079308	TNS1	-2.5274		ENSG00000198286	CARD11	2.1182		ENSG00000105281	SLC1A5	2.3497
ENSG00000134013	LOXL2	-2.5353		ENSG00000141574	SECTM1	2.1138		ENSG00000023330	ALAS1	2.3451
ENSG00000269919	AL022067.1	-2.5502		ENSG00000172031	EPHX4	2.1115		ENSG00000241343	RPL36A	2.337
ENSG00000119938	PPP1R3C	-2.5609		ENSG00000168004	PLAAT5	2.1041		ENSG00000145283	SLC10A6	2.3208
ENSG00000129521	EGLN3	-2.5642		ENSG00000170442	KRT86	2.1039		ENSG00000109321	AREG	2.32
ENSG00000206538	VGLL3	-2.5711		ENSG00000154734	ADAMTS1	2.1039		ENSG00000171812	COL8A2	2.3148
ENSG00000135925	WNT10A	-2.5777		ENSG00000109101	FOXN1	2.0912		ENSG00000124920	MYRF	2.3024
ENSG00000232573	RPL3P4	-2.6021		ENSG00000008056	SYN1	2.0868		ENSG00000135472	FAIM2	2.2921
ENSG00000212802	RPL15P3	-2.6371		ENSG00000255406	LINC02730	2.0862		ENSG00000079385	CEACAM1	2.29
ENSG00000177283	FZD8	-2.6413		ENSG00000105388	CEACAM5	2.0803		ENSG00000185479	KRT6B	2.2866
ENSG00000270872	SRGAP2D	-2.6422		ENSG00000244405	ETV5	2.0736		ENSG00000126821	SGPP1	2.2814
ENSG00000170961	HAS2	-2.716		ENSG00000145283	SLC10A6	2.072		ENSG00000137878	GCOM1	2.2747
ENSG00000164741	DLC1	-2.8325		ENSG00000149557	FEZ1	2.0652		ENSG00000182040	USH1G	2.2606
ENSG00000159167	STC1	-2.8339		ENSG00000206073	SERPINB4	2.0602		ENSG00000197063	MAFG	2.2578
ENSG00000166828	SCNN1G	-2.9073		ENSG00000142657	PGD	2.0546		ENSG00000172927	MYEOV	2.255
ENSG00000113578	FGF1	-2.983		ENSG00000253307	AC011676.1	2.0482		ENSG00000117407	ARTN	2.2508
ENSG00000185633	NDUFA4L2	-3.014		ENSG00000170537	TMC7	2.047		ENSG00000160161	CILP2	2.2505
ENSG00000214485	RPL7P1	-3.0363		ENSG00000232386	AC015712.1	2.0428		ENSG00000177706	FAM20C	2.2491
ENSG00000110852	CLEC2B	-3.0443		ENSG00000278948	AL031587.5	2.0413		ENSG00000113070	HBEGF	2.2314
ENSG00000178573	MAF	-3.1279		ENSG00000079337	RAPGEF3	2.0389		ENSG00000108448	TRIM16L	2.2294
ENSG00000100097	LGALS1	-3.1335		ENSG00000091129	NRCAM	2.0388		ENSG00000175772	LINC01106	2.2234
ENSG00000244313	AC024293.1	-3.2143		ENSG00000086548	CEACAM6	2.0309		ENSG00000232386	AC015712.1	2.223
ENSG00000113083	LOX	-3.2951		ENSG00000163870	TPRA1	2.024		ENSG00000168802	CHTF8	2.2226
ENSG00000170379	TCAF2	-3.3348		ENSG00000132170	PPARG	2.02		ENSG00000174469	CNTNAP2	2.2214
ENSG00000153233	PTPRR	-3.508		ENSG00000109321	AREG	2.0191		ENSG00000131620	ANO1	2.2151
ENSG00000167851	CD300A	-3.5139		ENSG00000204949	FAM83A-AS1	2.0087		ENSG00000287426	AP003327.2	2.202
ENSG00000175785	PRIMA1	-3.5513		ENSG00000242574	HLA-DMB	2.0063		ENSG00000179151	EDC3	2.195
ENSG00000107159	CA9	-3.582		ENSG00000079385	CEACAM1	2.0009		ENSG00000105388	CEACAM5	2.1936
ENSG00000196205	EEF1A1P5	-3.696		ENSG00000125398	SOX9	-2.019		ENSG00000135127	BICDL1	2.1899
ENSG00000197258	EIF4BP6	-3.7873		ENSG00000152952	PLOD2	-2.0338		ENSG00000163870	TPRA1	2.1812
ENSG00000242071	RPL7AP6	-4.249		ENSG00000177181	RIMKLA	-2.0399		ENSG00000274929	AL157813.1	2.1795
ENSG00000121966	CXCR4	-4.4462		ENSG00000213937	CLDN9	-2.0421		ENSG00000183688	RFLNB	2.1615
ENSG00000277053	GTF2IP1	-4.9119		ENSG00000198888	MT-ND1	-2.0471		ENSG00000205420	KRT6A	2.1529
ENSG00000233476	EEF1A1P6	-5.0545		ENSG00000117266	CDK18	-2.0492		ENSG00000166839	ANKDD1A	2.151
ENSG00000200488	RN7SKP203	-5.8741		ENSG00000278383	AL031673.1	-2.0659		ENSG00000196139	AKR1C3	2.1505
ENSG00000264063	CR392039.1	-12.9048		ENSG00000204624	DISP3	-2.0768		ENSG00000143546	S100A8	2.1468
				ENSG00000226981	ABHD17AP6	-2.0796		ENSG00000181350	LRRC75A	2.144
				ENSG00000177150	FAM210A	-2.0842		ENSG00000198092	TMPRSS11F	2.1391
				ENSG00000263740	RN7SL4P	-2.0934		ENSG00000248896	AC105001.1	2.1385
				ENSG00000220842	RPL21P16	-2.106		ENSG00000186815	TPCN1	2.1384
				ENSG00000213700	RPL17P50	-2.1093		ENSG00000277619	AC008406.3	2.1361
				ENSG00000171033	PKIA	-2.1381		ENSG00000159363	ATP13A2	2.1326
				ENSG00000118503	TNFAIP3	-2.1571		ENSG00000175793	SFN	2.1325
				ENSG00000078401	EDN1	-2.1612		ENSG00000229544	NKX1-2	2.1322
				ENSG00000130822	PNCK	-2.1857		ENSG00000040608	RTN4R	2.1263
				ENSG00000134222	PSRC1	-2.1865		ENSG00000189120	SP6	2.1205
				ENSG00000250182	EEF1A1P13	-2.2014		ENSG00000272808	AC015712.6	2.1165
				ENSG00000164484	TMEM200A	-2.2069		ENSG00000269934	AL353593.1	2.1151
				ENSG00000186907	RTN4RL2	-2.2222		ENSG00000165905	LARGE2	2.1139
				ENSG00000123689	G0S2	-2.2383		ENSG00000187486	KCNJ11	2.1094
				ENSG00000206538	VGLL3	-2.2491		ENSG00000175832	ETV4	2.1062
				ENSG00000153071	DAB2	-2.2516		ENSG00000157833	GAREM2	2.1045
				ENSG00000189343	RPS2P46	-2.2539		ENSG00000141574	SECTM1	2.1027
				ENSG00000178999	AURKB	-2.2543		ENSG00000136810	TXN	2.0942
				ENSG00000153179	RASSF3	-2.2751		ENSG00000181751	C5orf30	2.0932
				ENSG00000164283	ESM1	-2.2928		ENSG00000184270	HIST2H2AB	2.0878
				ENSG00000120738	EGR1	-2.3049		ENSG00000168004	PLAAT5	2.0841
				ENSG00000212802	RPL15P3	-2.3062		ENSG00000115919	KYNU	2.0783
				ENSG00000197696	NMB	-2.3277		ENSG00000273604	EPOP	2.0704
				ENSG00000181588	MEX3D	-2.3283		ENSG00000114378	HYAL1	2.0644
				ENSG00000245522	LINC02709	-2.3431		ENSG00000242515	UGT1A10	2.0638
				ENSG00000173212	MAB21L3	-2.3589		ENSG00000188833	ENTPD8	2.0632
				ENSG00000205502	C2CD4B	-2.3607		ENSG00000102265	TIMP1	2.0621
				ENSG00000198535	C2CD4A	-2.3679		ENSG00000149557	FEZ1	2.0599
				ENSG00000269919	AL022067.1	-2.3838		ENSG00000160867	FGFR4	2.0593
				ENSG00000171462	DLK2	-2.3967		ENSG00000101255	TRIB3	2.0577
				ENSG00000100311	PDGFB	-2.4373		ENSG00000143845	ETNK2	2.0549
				ENSG00000203635	AC144450.1	-2.4475		ENSG00000184254	ALDH1A3	2.0524
				ENSG00000156222	SLC28A1	-2.4585		ENSG00000197191	CYSRT1	2.0481
				ENSG00000119630	PGF	-2.4707		ENSG00000217275	AL031777.1	2.0453
				ENSG00000179388	EGR3	-2.4918		ENSG00000147650	LRP12	2.045
				ENSG00000237350	CDC42P6	-2.5002		ENSG00000124882	EREG	2.0426
				ENSG00000227097	RPS28P7	-2.5007		ENSG00000163220	S100A9	2.0403
				ENSG00000179611	DGKZP1	-2.5203		ENSG00000167996	FTH1	2.0336
				ENSG00000101825	MXRA5	-2.5452		ENSG00000159263	SIM2	2.0279
				ENSG00000214485	RPL7P1	-2.5468		ENSG00000167105	TMEM92	2.0255
				ENSG00000236003	AC007731.3	-2.6168		ENSG00000169469	SPRR1B	2.0173
				ENSG00000167851	CD300A	-2.6193		ENSG00000166396	SERPINB7	2.0168
				ENSG00000286505	AC087468.2	-2.621		ENSG00000161896	IP6K3	2.0164
				ENSG00000170525	PFKFB3	-2.6306		ENSG00000154040	CABYR	2.0144
				ENSG00000244313	AC024293.1	-2.6381		ENSG00000164037	SLC9B1	2.014
				ENSG00000108852	MPP2	-2.6407		ENSG00000086548	CEACAM6	2.0096
				ENSG00000254740	AP003396.3	-2.6499		ENSG00000175591	P2RY2	2.0055
				ENSG00000132967	HMGB1P5	-2.6607		ENSG00000121039	RDH10	2.0015
				ENSG00000167772	ANGPTL4	-2.6783		ENSG00000145386	CCNA2	-2.01
				ENSG00000129521	EGLN3	-2.6898		ENSG00000213937	CLDN9	-2.0209
				ENSG00000265735	RN7SL5P	-2.713		ENSG00000111674	ENO2	-2.0226
				ENSG00000180581	SRP9P1	-2.731		ENSG00000117519	CNN3	-2.0232
				ENSG00000135245	HILPDA	-2.7367		ENSG00000154928	EPHB1	-2.0239
				ENSG00000228613	AC141930.1	-2.7469		ENSG00000196083	IL1RAP	-2.0327
				ENSG00000229782	AC118754.1	-2.7534		ENSG00000159387	IRX6	-2.0352
				ENSG00000140451	PIF1	-2.7825		ENSG00000125848	FLRT3	-2.0428
				ENSG00000180730	SHISA2	-2.7862		ENSG00000248485	PCP4L1	-2.0511
				ENSG00000079308	TNS1	-2.8624		ENSG00000173281	PPP1R3B	-2.0538
				ENSG00000114268	PFKFB4	-2.8647		ENSG00000235174	RPL39P3	-2.0581
				ENSG00000134013	LOXL2	-2.8755		ENSG00000100906	NFKBIA	-2.0605
				ENSG00000224631	RPS27AP16	-2.9252		ENSG00000117266	CDK18	-2.0637
				ENSG00000178573	MAF	-2.9483		ENSG00000278383	AL031673.1	-2.0681
				ENSG00000007171	NOS2	-2.957		ENSG00000224831	TMEM183B	-2.0715
				ENSG00000253837	AC090197.1	-2.9784		ENSG00000155918	RAET1L	-2.0741
				ENSG00000198406	BZW1P2	-3.0415		ENSG00000137393	RNF144B	-2.0751
				ENSG00000177283	FZD8	-3.0723		ENSG00000244716	BX679664.3	-2.076
				ENSG00000231672	DIRC3	-3.0742		ENSG00000196968	FUT11	-2.084
				ENSG00000153233	PTPRR	-3.0854		ENSG00000274026	FAM27E3	-2.087
				ENSG00000170379	TCAF2	-3.0945		ENSG00000101447	FAM83D	-2.0909
				ENSG00000159167	STC1	-3.1215		ENSG00000119922	IFIT2	-2.0911
				ENSG00000185633	NDUFA4L2	-3.1346		ENSG00000197696	NMB	-2.0927
				ENSG00000197258	EIF4BP6	-3.1731		ENSG00000124713	GNMT	-2.0949
				ENSG00000164741	DLC1	-3.3745		ENSG00000137502	RAB30	-2.1183
				ENSG00000259502	AL132640.1	-3.3969		ENSG00000174099	MSRB3	-2.1277
				ENSG00000136149	RPL13AP25	-3.419		ENSG00000200959	SNORA74A	-2.1378
				ENSG00000264462	MIR3648-2	-3.4835		ENSG00000140534	TICRR	-2.156
				ENSG00000196205	EEF1A1P5	-3.5604		ENSG00000078401	EDN1	-2.1624
				ENSG00000135925	WNT10A	-3.5696		ENSG00000186918	ZNF395	-2.1663
				ENSG00000110852	CLEC2B	-3.6112		ENSG00000176826	FKBP9P1	-2.1707
				ENSG00000107159	CA9	-3.6485		ENSG00000223825	DAZAP2P1	-2.1722
				ENSG00000175785	PRIMA1	-3.6548		ENSG00000141750	STAC2	-2.1727
				ENSG00000100097	LGALS1	-3.7225		ENSG00000118503	TNFAIP3	-2.1847
				ENSG00000242071	RPL7AP6	-3.9056		ENSG00000189343	RPS2P46	-2.1884
				ENSG00000113083	LOX	-3.9303		ENSG00000068489	PRR11	-2.2033
				ENSG00000166828	SCNN1G	-4.0215		ENSG00000081277	PKP1	-2.2116
				ENSG00000121966	CXCR4	-4.2658		ENSG00000121858	TNFSF10	-2.2201
				ENSG00000205609	EIF3CL	-4.9761		ENSG00000115226	FNDC4	-2.2236
				ENSG00000233476	EEF1A1P6	-5.1169		ENSG00000186907	RTN4RL2	-2.2313
				ENSG00000277053	GTF2IP1	-5.768		ENSG00000206538	VGLL3	-2.2314
				ENSG00000200488	RN7SKP203	-5.7705		ENSG00000232573	RPL3P4	-2.2315
				ENSG00000264063	CR392039.1	-11.1783		ENSG00000163739	CXCL1	-2.2489
				ENSG00000202058	RN7SKP80	-13.1674		ENSG00000120738	EGR1	-2.2524
								ENSG00000152952	PLOD2	-2.2554
								ENSG00000220842	RPL21P16	-2.2641
								ENSG00000130822	PNCK	-2.2821
								ENSG00000174527	MYO1H	-2.2832
								ENSG00000171992	SYNPO	-2.2844
								ENSG00000250182	EEF1A1P13	-2.2871
								ENSG00000115598	IL1RL2	-2.2907
								ENSG00000112029	FBXO5	-2.2938
								ENSG00000134297	PLEKHA8P1	-2.3021
								ENSG00000235552	RPL6P27	-2.3128
								ENSG00000114854	TNNC1	-2.317
								ENSG00000237350	CDC42P6	-2.3396
								ENSG00000170525	PFKFB3	-2.3443
								ENSG00000153179	RASSF3	-2.355
								ENSG00000092853	CLSPN	-2.3592
								ENSG00000212802	RPL15P3	-2.368
								ENSG00000181588	MEX3D	-2.3742
								ENSG00000129521	EGLN3	-2.3891
								ENSG00000153071	DAB2	-2.3982
								ENSG00000120833	SOCS2	-2.3986
								ENSG00000225178	RPSAP58	-2.4031
								ENSG00000229782	AC118754.1	-2.4077
								ENSG00000178999	AURKB	-2.4093
								ENSG00000286505	AC087468.2	-2.4306
								ENSG00000273001	AL731533.2	-2.4373
								ENSG00000226981	ABHD17AP6	-2.4661
								ENSG00000133246	PRAM1	-2.4673
								ENSG00000187479	C11orf96	-2.5013
								ENSG00000262097	LINC02185	-2.5063
								ENSG00000123689	G0S2	-2.5102
								ENSG00000213700	RPL17P50	-2.5106
								ENSG00000100033	PRODH	-2.5172
								ENSG00000135245	HILPDA	-2.5204
								ENSG00000226415	TPI1P1	-2.5294
								ENSG00000164484	TMEM200A	-2.548
								ENSG00000283696	AL592295.4	-2.5718
								ENSG00000214485	RPL7P1	-2.5836
								ENSG00000180730	SHISA2	-2.5854
								ENSG00000198535	C2CD4A	-2.6371
								ENSG00000136149	RPL13AP25	-2.6373
								ENSG00000123485	HJURP	-2.6428
								ENSG00000198406	BZW1P2	-2.6538
								ENSG00000244313	AC024293.1	-2.6576
								ENSG00000183734	ASCL2	-2.6826
								ENSG00000233426	EIF3FP3	-2.6972
								ENSG00000178573	MAF	-2.6975
								ENSG00000101825	MXRA5	-2.7059
								ENSG00000171033	PKIA	-2.7269
								ENSG00000120457	KCNJ5	-2.7374
								ENSG00000153165	RGPD3	-2.7478
								ENSG00000114268	PFKFB4	-2.7883
								ENSG00000253837	AC090197.1	-2.8069
								ENSG00000167772	ANGPTL4	-2.8098
								ENSG00000224631	RPS27AP16	-2.8191
								ENSG00000244398	AC116533.1	-2.8238
								ENSG00000007171	NOS2	-2.8438
								ENSG00000177181	RIMKLA	-2.856
								ENSG00000197258	EIF4BP6	-2.8589
								ENSG00000204624	DISP3	-2.8675
								ENSG00000228613	AC141930.1	-2.8787
								ENSG00000203635	AC144450.1	-2.8861
								ENSG00000173212	MAB21L3	-2.9
								ENSG00000105137	SYDE1	-2.9127
								ENSG00000119630	PGF	-2.9132
								ENSG00000044524	EPHA3	-2.9204
								ENSG00000179388	EGR3	-2.9493
								ENSG00000100628	ASB2	-2.9898
								ENSG00000156222	SLC28A1	-3.0223
								ENSG00000198888	MT-ND1	-3.0475
								ENSG00000242071	RPL7AP6	-3.0746
								ENSG00000259351	AC015914.1	-3.0855
								ENSG00000285972	CERNA2	-3.1058
								ENSG00000178464	RPL10P16	-3.205
								ENSG00000196205	EEF1A1P5	-3.2797
								ENSG00000171462	DLK2	-3.3056
								ENSG00000159167	STC1	-3.3166
								ENSG00000149596	JPH2	-3.3454
								ENSG00000100311	PDGFB	-3.3801
								ENSG00000079308	TNS1	-3.4024
								ENSG00000185633	NDUFA4L2	-3.4152
								ENSG00000225742	LINC02036	-3.4603
								ENSG00000135925	WNT10A	-3.479
								ENSG00000164283	ESM1	-3.5182
								ENSG00000134013	LOXL2	-3.5351
								ENSG00000231672	DIRC3	-3.6089
								ENSG00000170379	TCAF2	-3.6419
								ENSG00000277053	GTF2IP1	-3.742
								ENSG00000255882	AC091814.1	-3.7421
								ENSG00000224611	AC007919.1	-3.8355
								ENSG00000100097	LGALS1	-3.9003
								ENSG00000177283	FZD8	-4.0034
								ENSG00000107159	CA9	-4.2108
								ENSG00000229132	EIF4A1P10	-4.2206
								ENSG00000233476	EEF1A1P6	-4.4294
								ENSG00000264063	CR392039.1	-4.7159
								ENSG00000108852	MPP2	-4.757
								ENSG00000164741	DLC1	-4.8588
								ENSG00000110852	CLEC2B	-4.8612
								ENSG00000175785	PRIMA1	-4.8702
								ENSG00000187808	SOWAHD	-4.8922
								ENSG00000113083	LOX	-4.9631
								ENSG00000200488	RN7SKP203	-4.9709
								ENSG00000166828	SCNN1G	-5.2779
								ENSG00000121966	CXCR4	-5.5433
								ENSG00000205609	EIF3CL	-6.1891
								ENSG00000153233	PTPRR	-6.4096
								ENSG00000202058	RN7SKP80	-13.9264

## Sheet: DEGs dose vs time
Treatment	Total	Genes	FC 4hrs low	FC 4hrs medium	FC 4hrs high	FC 24hrs low	FC 24hrs medium	FC 24hrs high
24hrs high; 24hrs low; 24hrs med; 4hrs high; 4hrs low; 4hrs med	2	AHRR	3.8653	3.1159	3.8007	4.6434	3.9829	4.8478
		LPAR6	2.0164	2.2483	2.5834	2.7475	3.0376	3.0207
24hrs high; 24hrs low; 24hrs med; 4hrs high; 4hrs med	21	IL19	ND	2.0231	2.8219	4.4171	3.7882	4.222
		HMOX1	ND	2.4342	9.7699	2.807	9.7542	25.0844
		IL20	ND	2.7644	2.7373	4.9116	3.9939	5.5621
		ANGPTL4	ND	-5.5379	-5.9112	-2.4772	-2.6783	-2.8098
		PGF	ND	-3.5195	-3.3426	-2.2335	-2.4707	-2.9132
		TCAF2	ND	-2.9473	-2.6588	-3.3348	-3.0945	-3.6419
		CLEC2B	ND	-2.3737	-2.5918	-3.0443	-3.6112	-4.8612
		TIPARP	ND	2.3194	2.3761	2.9935	2.8283	2.9751
		AC015712.1	ND	2.2232	2.4693	2.0909	2.0428	2.223
		C5AR2	ND	3.9726	6.0929	5.1055	7.1084	6.5541
		CYP1A1	ND	2.5799	2.7321	12.0524	11.8603	11.3753
		CYP1B1-AS1	ND	2.6609	3.1703	6.202	7.4813	7.8865
		FZD8	ND	-2.3402	-2.8963	-2.6413	-3.0723	-4.0034
		LINC01589	ND	2.1312	2.3792	4.7276	5.8254	7.0888
		AC015660.1	ND	2.1785	2.7818	2.4815	2.2899	2.4228
		STC1	ND	-2.4219	-2.3216	-2.8339	-3.1215	-3.3166
		HILPDA	ND	-2.1937	-2.4647	-2.491	-2.7367	-2.5204
		EGLN3	ND	-2.059	-2.0046	-2.5642	-2.6898	-2.3891
		FZD10	ND	2.3025	2.5545	4.0282	5.4306	4.9448
		AC111149.2	ND	2.1076	2.6586	3.5462	4.1722	5.1705
		CYP1B1	ND	2.6029	2.8143	9.2207	11.7016	11.2065
24hrs high; 4hrs high; 4hrs low; 4hrs med	1	ALDH1A3	2.0374	2.2639	2.3659	ND	ND	2.0524
24hrs high; 24hrs low; 4hrs high; 4hrs med	2	PA2G4P4
		SHISA7
24hrs high; 24hrs med; 4hrs high; 4hrs med	3	UGT1A7
		AL391427.1
		ESM1
24hrs high; 24hrs low; 24hrs med; 4hrs med	2	AC116351.2
		THBD
24hrs high; 24hrs low; 24hrs med; 4hrs high	11	FGR
		RGS16
		AL031123.1
		AC011676.1
		SPDEF
		SLC7A11-AS1
		IL1RL1
		ODC1
		DLC1
		AQP6
		AJAP1
4hrs high; 4hrs low; 4hrs med	2	TRBC1
		TRBC2
24hrs low; 4hrs high; 4hrs med	1	PPP1R3C
24hrs high; 4hrs high; 4hrs med	2	EPGN
		ARTN
24hrs high; 24hrs low; 4hrs med	1	IL24
24hrs high; 24hrs med; 4hrs med	1	MAB21L3
24hrs high; 24hrs low; 4hrs high	1	IP6K3
24hrs high; 24hrs med; 4hrs high	5	SRXN1
		GPER1
		AC015712.6
		UGT1A6
		NMRAL2P
24hrs high; 24hrs low; 24hrs med	100	CLMP
		CXCR4
		PTPRR
		NMB
		MDGA1
		KRT14
		NFE2
		RASSF3
		ALOX12
		DAB2
		GPR153
		MT1E
		CDC25B
		LOXL2
		RPL7AP6
		DKK3
		VGLL3
		SLC7A5
		GJB6
		PLAT
		RPL21P16
		PRIMA1
		CHST1
		LGALS1
		ETNK2
		EDC3
		LRP8
		AC004870.2
		GLUL
		WNT10A
		AL157813.1
		SLC47A1
		USH1G
		MT1M
		SLC26A9
		AKR1C2
		OLFM1
		CEACAM7
		CR392039.1
		ITGB7
		MT1G
		PKIA
		AQP5
		NDUFA4L2
		LGALS7B
		AP002358.1
		EIF4BP6
		LOX
		CASC19
		RPL7P1
		FST
		AKR1C1
		AC024293.1
		RPS2P46
		PDGFB
		GTF2IP1
		RPP25
		RN7SKP203
		MAF
		SHISAL1
		CA9
		MPP2
		SECTM1
		MUC5AC
		REN
		RIMKLA
		CLDN10
		MEX3D
		PFKFB3
		CPA4
		PFKFB4
		TNS1
		GPX2
		SCNN1G
		KIF21B
		G0S2
		KRT16P4
		SLC7A11
		KRT16P6
		PLOD2
		RND1
		E2F7
		MT-ND1
		SLC28A1
		EGR3
		OCA2
		RAB5IF
		RPL15P3
		CYP24A1
		EEF1A1P5
		FOXA3
		CBX2
		RPL17P50
		DISP3
		CHAC1
		C2CD4A
		EEF1A1P6
		CHRNA7
		FGFBP1
		TPRA1
4hrs high; 4hrs med	34	TGM1
		MIR3142HG
		KRT16P2
		KDR
		PLAU
		AC004264.1
		SPRY1
		AC015712.2
		NDRG1
		FOXE1
		AP000695.2
		PDGFA
		PLIN2
		SLC2A3
		DUSP2
		HK2
		LINC02361
		SOCS1
		IL1RN
		AC015712.7
		NPTX1
		ADM
		AL357079.1
		PTGS2
		GPR68
		LINC02029
		PPP1R3G
		CISH
		DEPP1
		KRT40
		FOSL1
		SLC16A1
		ACKR3
		SPOCD1
24hrs high; 4hrs high	7	UGT1A1
		SYDE1
		EPOP
		PPP1R3B
		CERNA2
		GALNT9
		EREG
24hrs low; 24hrs med	10	LINC02730
		AC023043.4
		CD300A
		FAM210A
		SOX9
		B3GNT6
		FAM89A
		AL022067.1
		ABLIM2
		AC080037.2
24hrs high; 24hrs low	12	KCNIP3
		RPL39P3
		RPL6P27
		CYSRT1
		STAC2
		ASCL2
		SIM2
		ANKDD1A
		RPL3P4
		BX679664.3
		RPSAP58
		AC011465.1
24hrs high; 24hrs med	84	PNCK
		CDK18
		ST8SIA5
		EDN1
		RPL13AP25
		ZDHHC18
		NOS2
		AC118754.1
		TRIB3
		AC141930.1
		CEACAM6
		LINC01106
		ABHD17AP6
		MYRF
		RPS10
		TULP1
		POSTN
		ADAMTS1
		SYNGR3
		OSGIN1
		MYEOV
		SLC10A6
		MT1L
		DLK2
		KRT6C
		SLC6A15
		CEACAM5
		HBEGF
		CDC42P6
		GCOM1
		FAM83A-AS1
		FEZ1
		DIRC3
		SYN1
		TMEM200A
		SLC30A1
		ASNS
		AL031673.1
		SLC1A5
		CYP4F3
		EGR1
		AC090197.1
		AURKB
		CLDN9
		EEF1A1P13
		MT1F
		KRT24
		MUC2
		ANO1
		NCCRP1
		RPS27AP16
		ETV5
		ABCC3
		HLA-DMB
		RTN4RL2
		GCNT3
		NRCAM
		BZW1P2
		SHISA2
		BEGAIN
		STC2
		MT1H
		MT1A
		AC087468.2
		CILP2
		CEACAM1
		EIF3CL
		MXRA5
		COL8A2
		FGFR4
		SEMA3B
		AREG
		MT1X
		RFLNB
		MT2A
		AC144450.1
		PGD
		SLC30A2
		RN7SKP80
		KRT6A
		TNFAIP3
		ALAS1
		PLAAT5
		SGPP1
4hrs med	3	LHX4
		GMNC
		IL6
4hrs high	60	U3
		RGS2
		C10orf55
		MIR6835
		AC145207.8
		IFNE
		AC060765.2
		AP002478.1
		MIR181A1HG
		LUCAT1
		KCNH8
		C3P1
		AL590644.1
		AC243964.3
		AC090629.1
		PTHLH
		AC130371.2
		RNU2-63P
		AQP2
		AC148477.4
		CAV1
		DNAJB3
		AL109917.1
		AL135818.1
		IGHA1
		COL6A4P1
		AC009908.1
		LINC02475
		GAS1
		AOC3
		AOX3P
		AL033397.2
		EFNA1
		AC090015.1
		AC114812.4
		BEST1
		EDN2
		NFKBID
		AC083973.1
		PCK1
		MIR221
		OR4Q3
		GPRC5A
		F2RL3
		OVOL1
		TRIM46
		AC114812.3
		UGT1A4
		AC090826.3
		LINC00881
		TESC
		HGFAC
		FAM110B
		OVOL1-AS1
		CLCF1
		MIR3189
		AC009229.4
		AC111149.1
		MIR210HG
		EEF1A2
24hrs low	26	BMF
		TG
		WFDC5
		AC026470.2
		NPM1P27
		ADAMTS15
		GJB1
		DIAPH2-AS1
		PAG1
		FOXI1
		OR13A1
		FGF1
		ANXA2P2
		TNFSF12
		SRGAP2D
		LDHA
		LINC00887
		HAS2
		AC093724.1
		RPL13AP5
		RPL23AP7
		PLCE1-AS1
		CKM
		THEMIS2
		AC008038.1
		ANKRD37
24hrs med	42	SNHG26
		COL3A1
		KIF26A
		AL031587.5
		MN1
		CCL22
		DUX4L26
		CARD11
		SRP9P1
		EEF1A1P33
		SERPINB4
		HMGB1P5
		PIF1
		ODC1-DT
		RHOH
		RAPGEF3
		FERMT3
		PPARG
		NID2
		STON1
		GNG7
		AP003396.3
		MYZAP
		RN7SL4P
		C2CD4B
		FOXN1
		AL132640.1
		LINC02709
		RN7SL5P
		ENPP1
		EPHX4
		SLC9A2
		DDX25
		MIR3648-2
		PSRC1
		TMC7
		RPS28P7
		AC007731.3
		KRT86
		DGKZP1
		ADAMTS7
		ADCY1
24hrs high	132	TKT
		AC130686.1
		TPI1P1
		JARID2-AS1
		EPHA3
		RDH10
		FNDC4
		PKP1
		MSRB3
		PRAM1
		RPL36A
		AC015914.1
		IRX6
		LINC02185
		AC007919.1
		ANXA10
		CHTF8
		SP6
		GAREM2
		RAET1L
		EIF4A1P10
		PLEKHA8P1
		ATP13A2
		RTN4R
		SUSD3
		FAM27E3
		UGT1A10
		TNFSF10
		ENTPD8
		SOWAHD
		TPCN1
		GCLM
		RNF144B
		LRRC75A
		FAIM2
		AL008729.1
		PRODH
		GNMT
		G6PD
		RPL10P16
		TMEM92
		PCP4L1
		SCN1B
		LINC02688
		TSPAN7
		ZNF395
		FUT11
		AC116533.1
		AC105001.1
		CXCL1
		DAZAP2P1
		AL592295.4
		CNN3
		C5orf30
		CNTNAP2
		SERPINB7
		TNNC1
		AC025576.3
		TMPRSS11F
		PANX2
		LINC02036
		LRP12
		PHACTR1
		IFIT2
		FTL
		NKX1-2
		AL353593.1
		HJURP
		IL1RL2
		RAB30
		FLRT3
		SOCS2
		BICDL1
		AP003327.2
		AC008406.3
		SNORA74A
		CABYR
		FTH1
		CLSPN
		HSPA7
		PITX1
		FAM83D
		MAFG
		JPH2
		LARGE2
		MYO1H
		ZBED2
		ETV4
		KYNU
		ENO2
		P2RY2
		FBXO5
		TMEM183B
		RGPD3
		TICRR
		LY9
		C11orf96
		KRT6B
		AKR1C3
		NFKBIA
		TXN
		CALB2
		AL031777.1
		SFN
		IL1RAP
		SYNPO
		KCNJ5
		SLC9B1
		HIST2H2AB
		EIF3FP3
		TRIM16L
		AC089999.2
		FAM20C
		KCNJ11
		AC091814.1
		ULBP1
		CCNA2
		ME1
		TIMP1
		S100A8
		RAB4B
		PRR11
		FKBP9P1
		MMP1
		EPHB1
		FBXO30
		AL731533.2
		HYAL1
		SPRR1B
		ASB2
		S100A9
		HRNR
